# Supplementary material for: Crystal structures and fragment screening of SARS-CoV-2 NSP14 reveal details of exoribonuclease activation and mRNA capping and provide starting points for antiviral drug development
Source: Nucleic Acids Res. 2022 Dec 22;51(1):475–87. doi: 10.1093/nar/gkac1207 (PMC9841433; doi:10.1093/nar/gkac1207)
Supplement: gkac1207_Supplemental_Files [file gkac1207_supplemental_files.zip]

Archive with 2 entries (2 files):
- NSP14-Supplementary-table-S3-xray.xlsx
- NSP14-SupplementaryInformation-review4.docx
