# Supplementary material for: Crystal structures and fragment screening of SARS-CoV-2 NSP14 reveal details of exoribonuclease activation and mRNA capping and provide starting points for antiviral drug development
Source: Nucleic Acids Res. 2022 Dec 22;51(1):475–87. doi: 10.1093/nar/gkac1207 (PMC9841433; doi:10.1093/nar/gkac1207)
Supplement: gkac1207_Supplemental_Files [file gkac1207_supplemental_files.zip › NSP14-Supplementary-table-S3-xray.xlsx]

## Sheet: Sheet1
PDB_ID	5SKW	5SKX	5SKY	5SKZ	5SL0	5SL1	5SL2	5SL3	5SL4	5SL5	5SL6	5SL7	5SL8	5SL9	5SLA	5SLB	5SLC	5SLD	5SLE	5SLF	5SLG	5SLH	5SLI	5SLJ	5SLK	5SLL	5SLM	5SLN	5SLO	5SLP	5SLQ	5SLR	5SLS	5SLT	5SLU	5SLV	5SLW	5SLX	5SLY	5SLZ	5SM0	5SM1	5SM2	5SM3	5SM4	5SM5	5SM6	5SM7	5SM8
Space Group	P212121	P212121	P212121	P212121	P212121	P212121	P212121	P212121	P212121	P212121	P212121	P212121	P212121	P212121	P212121	P212121	P212121	P212121	P212121	P212121	P212121	P212121	P212121	P212121	P212121	P212121	P212121	P212121	P212121	P212121	P212121	P212121	P212121	P212121	P212121	P212121	P212121	P212121	P212121	P212121	P212121	P212121	P212121	P212121	P212121	P212121	P212121	P212121	P212121
Cell dimensions, a,b,c (Å)	67.91 67.48 138.45	67.52 67.96 138.53	67.85 68.59 138.13	67.68 68.15 138.48	67.88 68.36 138.53	67.42 68.25 138.74	67.98 67.82 138.47	67.66 68.34 138.49	67.71 68.27 138.47	68.28 68.70 138.99	67.93 68.13 138.39	67.69 68.31 138.45	67.71 68.45 138.32	67.64 68.49 138.40	67.70 68.08 138.63	67.68 68.30 138.38	67.74 68.33 138.33	67.73 68.72 138.39	67.65 68.43 138.19	67.61 67.76 138.34	67.62 68.32 138.50	67.50 67.78 138.59	66.76 69.46 139.34	67.641 68.18 138.56	67.54 67.60 138.75	67.78 68.35 138.41	67.31 67.83 138.69	67.50 67.64 138.59	67.56 67.79 138.48	67.73 68.10 138.52	67.80 68.65 138.41	67.70 67.83 138.74	67.51 67.26 138.89	67.61 68.17 138.77	67.93 68.44 138.49	67.62 68.46 138.65	67.78 68.38 138.41	68.04 68.11 138.32	67.87 67.76 138.59	67.70 67.76 138.54	67.67 68.21 138.55	67.74 68.33 138.51	67.43 67.64 138.51	67.71 68.10 138.60	68.54 67.42 138.52	67.77 68.05 138.40	67.36 67.97 137.96	67.59 67.86 138.61	67.59 68.02 138.52
Wavelength (Å)	0.917	0.917	0.917	0.917	0.917	0.917	0.917	0.917	0.917	0.917	0.917	0.917	0.917	0.917	0.917	0.917	0.917	0.917	0.917	0.917	0.917	0.917	0.917	0.917	0.917	0.917	0.917	0.917	0.917	0.917	0.917	0.917	0.917	0.917	0.917	0.917	0.917	0.917	0.917	0.917	0.917	0.917	0.917	0.917	0.917	0.917	0.917	0.917	0.917
Resolution (Å)	69.22-2.09 (2.32-2.09)	69.27-2.34 (2.654-2.342)	60.90-2.25 (2.31-2.25)	138.83-1.96 (1.99-1.96)	138.86-2.0 (2.04-2.00)	69.4-2.38 (2.42-2.38)	138.91-1.74 (1.77-1.74)	69.29-1.99 (2.02-1.99)	69.28-1.94 (1.97-1.94)	48.86-2.36 (2.42-2.36)	69.22-2.29 (2.33-2.29)	69.27-1.84 (1.87-1.84)	69.2-2.07 (2.11-2.07)	138.84-1.75 (1.78-1.75)	69.37-1.7 (1.73-1.7)	138.79-1.8 (1.83-1.8)	138.81-1.67 (1.7-1.67)	138.92 - 1.58(1.61-1.58)	68.47-2.01 (2.04-2.01)	138.67-2.01 (2.04-2.01)	138.85-1.97 (2-1.97)	138.99-1.82 (1.85-1.82)	139.68-1.99 (2.02-1.99)	138.93-1.9 (1.93-1.9)	139.03-2.21 (2.25-2.21)	138.82-1.81 (1.84-1.81)	139.01-2.05 (2.09-2.05)	138.86-2.21 (2.25-2.21)	69.29-1.83 (1.86-1.83)	69.31-1.82 (1.85-1.82)	138.7-2.11 (2.15-2.11)	139.12-1.86 (1.89-1.86)	69.48-2.29 (2.33-2.29)	139.14-1.9 (1.93-1.9)	138.8-2.09 (2.13-2.09)	138.97-2.05 (2.08-2.05)	138.73-2.05 (2.09-2.05)	138.75-1.76 (1.79-1.76)	138.91-2.02 (2.05-2.02)	67.70-2.54 (2.61-2.54)	138.86-2.09 (2.12-2.09)	138.87-1.94 (1.97-1.94)	138.94-1.78 (1.81-1.78)	69.33-2.2 (2.24-2.2)	69.26-2.16 (2.22-2.16)	69.25-1.95 (1.98-1.95)	68.98-2.29 (2.35-2.29)	69.35-1.95 (1.98-1.95)	138.87-1.95 (1.98-1.95)
Rmerge	0.226 (1.298)	0.207 (1.168)	0.237 (2.911)	0.126 (1.229)	0.118 (1.286)	0.229 (1.811)	0.176 (3.306)	0.307 (4.237)	0.217 (4.348)	0.349 (3.344)	0.315 (2.304)	0.185 (3.277)	0.341 (3.029)	0.181 (4.413)	0.131 (3.433)	0.142 (3.051)	0.123 (3.087)	0.103 (2.546)	0.205 (2.651)	0.233 (2.813)	0.283 (5.977)	0.187 (4.022)	0.266 (4.531)	0.209 (1.127)	0.148 (0.72)	0.172 (3.254)	0.309 (3.473)	0.283 (3.227)	0.203 (4.218)	0.177 (3.403)	0.397 (4.21)	0.193 (3.83)	0.213 (5.639)	0.164 (2.829)	0.31 (4.188)	0.275 (4.431)	0.287 (2.99)	0.162 (3.376)	0.289 (3.494)	0.396 (3.862)	0.267 (3.22)	0.238 (3.474)	0.188 (3.846)	0.302 (2.966)	0.275 (3.216)	0.227 (3.625)	0.285 (3.602)	0.245 (4.027)	0.24 (5.115)
I/σI	7 (1.5)	7.2 (1.4)	6.4 (0.6)	9.3 (0.5)	10.4 (0.7)	8 (1)	7.6 (0.4)	5.9 (0.5)	6.6 (0.3)	4.9 (0.7)	2.8 (0.4)	7.7 (0.5)	6.4 (0.7)	6.5 (0.2)	8.1 (0.3)	9.3 (0.5)	9.5 (0.3)	10.7 (0.4)	7.1 (0.5)	6.6 (0.6)	4.2 (0.2)	7.3 (0.3)	4.7 (0.3)	5.8 (1.2)	5.2 (0.4)	7.4 (0.4)	5 (0.5)	5.1 (0.4)	7.1 (0.4)	7.3 (0.3)	5.4 (0.5)	7 (0.3)	6.6 (0.2)	8.2 (0.4)	4.2 (0.3)	5.4 (0.4)	5.8 (0.6)	7.8 (0.4)	5.3 (0.4)	4.6 (0.5)	5.6 (0.5)	6.2 (0.4)	6.6 (0.3)	4.8 (0.6)	5.6 (0.6)	6.3 (0.4)	4.9 (0.5)	6.2 (0.3)	5.3 (0.2)
CC1/2	0.993 (0.634)	0.993 (0.598)	0.992 (0.394)	0.99 (0.3)	0.99 (0.31)	0.94 (0.24)	0.99 (0.26)	0.97 (0.28)	0.96 (0.24)	0.985 (0.25)	0.97 (0.41)	1 (0.32)	0.96 (0.52)	1 (0.34)	0.93 (0.31)	0.99 (0.5)	0.95 (0.34)	0.99 (0.34)	0.99 (0.4)	0.99 (0.35)	0.97 (0.14)	0.98 (0.35)	0.97 (0.3)	0.99 (0.86)	0.99 (0.3)	0.99 (0.45)	0.99 (0.49)	0.99 (0.39)	0.99 (0.24)	0.99 (0.38)	0.98 (0.25)	0.99 (0.34)	0.98 (0.32)	0.98 (0.32)	0.97 (0.37)	0.97 (0.38)	0.97 (0.37)	0.96 (0.35)	0.95 (0.4)	0.985 (0.254)	0.96 (0.43)	0.96 (0.27)	0.98 (0.42)	0.96 (0.45)	0.992 (0.317)	0.95 (0.28)	0.991 (0.31)	0.98 (0.26)	0.98 (0.33)
Completeness (%)	91.7 (62.7)	92.6 (72.3)	100 (99.8)	98.6 (85.3)	97.7 (77.4)	99 (91.4)	100 (98.4)	100 (98.3)	99.7 (90.5)	99.7 (99.5)	100 (97.2)	100 (98.3)	99.5 (94.5)	100 (97.4)	99.9 (96.3)	99.8 (94.1)	99.5 (88.3)	99.4 (92.8)	98.9 (94.3)	100 (98.6)	98.8 (95.6)	100 (99.1)	100 (98.7)	99.8 (93.3)	100 (97.3)	99.8 (93.5)	100 (98.8)	100 (96.4)	100 (99.2)	100 (97)	99.9 (95.3)	100 (98.7)	100 (98.4)	100 (99)	99.9 (93.8)	100 (98.8)	99.6 (89.5)	99.9 (95.4)	99.9 (94.8)	99.9 (100)	100 (95.8)	100 (98.9)	99.9 (94.5)	100 (95.5)	100 (100)	100 (99.3)	100 (99.9)	100 (97.6)	100 (98.3)
Multiplicity	6.5 (7.1)	6.3 (5.5)	6.3 (5)	5.5 (2.3)	5.7 (3.1)	6.7 (5.7)	6.8 (6.2)	6.8 (6.5)	6.8 (6.6)	6.6 (6.9)	6.7 (6.9)	6.8 (6.9)	6.8 (7.1)	6.8 (6.3)	6.7 (5.8)	6.8 (7)	6.6 (5.5)	6.4 (4.9)	6.9 (7.1)	6.8 (6.9)	6.7 (6.4)	6.8 (7)	6.7 (6.5)	6.7 (6.8)	6.7 (7)	6.8 (7)	6.8 (7.1)	6.7 (7.1)	6.8 (7)	6.8 (7)	6.8 (7)	6.8 (6.9)	6.7 (6.9)	6.7 (5.9)	6.8 (7)	6.8 (7.1)	6.8 (7.1)	6.8 (6.7)	6.8 (7)	6.6 (6.3)	6.8 (7.1)	6.8 (6.6)	6.8 (7)	6.7 (7)	6.7 (7)	6.8 (6.5)	6.6 (6.9)	6.8 (6.5)	6.8 (6.5)
No. Unique reflections	19373 (970)	15683 (800)	31392 (1551)	251714 (1969)	246828 (1668)	173686 (1194)	450830 (3183)	304849 (2186)	327478 (2150)	27504 (1325)	198620 (1406)	382873 (2740)	270765 (1867)	445373 (3156)	475610 (3367)	407165 (2808)	498305 (3287)	565618 (4099)	295705 (2002)	293772 (2090)	305616 (2198)	393230 (2807)	304692 (2184)	343688 (2340)	219213 (1573)	404166 (2762)	276096 (1967)	218930 (1546)	386680 (2751)	395280 (2818)	255770 (1786)	369699 (2670)	195842 (1428)	344530 (2494)	262900 (1798)	279962 (2006)	278700 (1807)	437214 (3074)	290271 (2042)	21749 (1056)	263549 (1826)	327111 (2334)	417265 (2855)	224128 (1580)	35234 (n/a)	321369 (2282)	29295 (n/a)	320235 (2261)	320675 (2291)
R_Work	0.2005	0.1876	0.215	0.2163	0.2255	0.208	0.2274	0.2418	0.2448	0.2251	0.2378	0.2274	0.2287	0.2724	0.2521	0.226	0.2428	0.2459	0.2281	0.2248	0.27738	0.2396	0.211	0.184	0.22316	0.2268	0.2606	0.2429	0.245	0.2313	0.2382	0.238	0.2392	0.228	0.2454	0.2462	0.2394	0.2369	0.2565	0.2259	0.2376	0.2307	0.2511	0.259	0.2306	0.20592	0.2314	0.2381	0.22834
R_Free	0.2671	0.2751	0.2483	0.244	0.2597	0.2666	0.2563	0.2688	0.2809	0.2806	0.2929	0.2507	0.2611	0.2947	0.2714	0.2419	0.2596	0.2583	0.2612	0.2579	0.3173	0.264	0.271	0.247	0.28356	0.2509	0.3072	0.2983	0.281	0.26	0.2738	0.2672	0.2925	0.257	0.2834	0.2803	0.2734	0.2588	0.2923	0.2936	0.273	0.2604	0.2697	0.3056	0.2705	0.24985	0.2777	0.2675	0.26511
RMSD bonds (Å)	0.008	0.008	0.008	0.008	0.008	0.008	0.008	0.008	0.008	0.008	0.008	0.008	0.008	0.009	0.008	0.008	0.008	0.008	0.94	0.09	0.008	0.008	0.008	0.1	0.007	0.008	0.008	0.008	0.008	0.008	0.008	0.008	0.008	0.008	0.008	0.008	0.008	0.008	0.008	0.008	0.008	0.008	0.008	0.008	0.008	0.008	0.008	0.008	0.009
RMSD angles (°)	1	0.97	0.96	0.95	0.93	0.95	0.9	0.95	0.95	0.94	0.95	0.91	0.93	0.92	0.91	0.91	0.9	0.93	1.76	1.59	1.54	0.92	1.52	1.62	1.448	0.93	0.94	0.96	0.92	0.92	0.94	0.92	0.96	0.92	0.95	0.95	0.93	0.93	0.94	0.94	0.94	0.95	0.91	0.96	0.95	1.52	0.96	0.96	1.53
Average B	34	40	47	43	44	48	37	45	48	53	47	41	42	49	46	42	38	34	38	49	48	45	50	42	56	42	51	60	45	43	49	46	79	47	52	55	46	40	52	67	49	45	47	58	50	43	57	48	46
Willson B	25	44	44	35	38	51	30	34	35	52	42	32	34	32	32	33	31	28	46	41	44	33	45	37	46	33	36	46	32	33	40	34	61	37	41	40	36	32	37	64	39	36	33	42	43	38	53	36	35
Ramachandran Outliers %	0.89	0.89	0.45	0.67	0.45	1.1	0.44	0.45	0.45	0.89	0.67	0.45	0.67	0.45	0.67	0.67	0.45	0.22	0.89	0.67	0.67	0.45	0.89	0.67	0.89	0.67	0.66	0.9	0.45	0.44	0.67	0.45	1.11	0.67	0.67	0.45	0.67	0.68	0.45	0.67	0.67	0.45	0.45	0.22	0.44	0.22	0.45	0.22	0.67
Ramachandran Favored %	93.99	93.76	95.32	95.55	95.97	94.04	95.36	95.77	95.77	95.1	94.16	94.88	95.55	94.88	95.55	95.77	95.1	95.99	95.77	94.65	95.77	95.09	93.32	94.21	93.32	95.77	94.48	93.24	95	95.62	94.65	95.32	93.32	95.32	95.08	95.1	95.99	95.26	95.08	95.32	95.1	95.32	96.44	94.88	94.92	96.66	95.1	95.55	95.08
Supplementary Table S3 - Data collection and refinement statistics for all fragment bound structures
[truncated: 10 more columns]
